# Supplementary material for: A Machine Learning–Based Approach to Discrimination of Tauopathies Using [ 18F]PM‐PBB3 PET Images
Source: Mov Disord. 2022 Aug 28;37(11):2236–46. doi: 10.1002/mds.29173 (PMC9805085; doi:10.1002/mds.29173)
Supplement: Supplementary file 2 — Table S1. M‐Vision brain abbreviations. Table S2. Demographics of the cases used for the histological examination. Table S3. Demographics with a breakdown of the AD continuum. [file MDS-37-2236-s004.xlsx]

## Sheet: Supplemental Table 1
Supplemental Table 1 M-Vision brain abbreviations
ROI abbreviation list	*_L: left *_R: right
AG: Angular Gyrus	MFG: Middle Frontal Gyrus
ALIC: Anterior Limb of Internal Capsule	MOG: Middle Occipital Gyrus
Amyg: Amygdala	MTG: Middle Temporal Gyrus
ant_DPWM: Anterior Deep White Matter	NucAccumbens: Nucleus accumbens
BCC: Body of Corpus Callosum	OG: Orbital Gyrus
Caud: Caudate Nucleus	PLIC: Posterior Limb of Internal Capsule
Cerebellum: Cerebellum Gray Matter	PoCG: Post-Central Gyrus
CerebellumWM: Cerebellum White Matter	post_DPWM: Posterior Deep White Matter
CGC: Cingulum (cingulate gyrus)	PrCG: Pre-Central Gyrus
CGH: Cingulum (hippocampus)	PrCu: Pre-Cuneus
Cu: Cuneus	Put: Putamen
FuG: Fusiform Gyrus	PVWa: Periventricular White Matter Anterior
Fx: Fornix (column and body of fornix)	PVWl: Periventricular White Matter Lateral
Fx/ST: Fornix/Stria Terminalis	PVWp: Periventricular White Matter Posterior
GCC: Genu of corpus callosum	RG: Gyrus Rectus
GP: Globus Pallidus	SCC: Splenium of corpus callosum
Hippo: Hippocampus	SFG: Superior Frontal Gyrus
IFG: Inferior Frontal Gyrus	SMG: Supramarginal Gyrus
inf_DPWM: Inferior Deep White Matter	SOG: Superior Occipital Gyrus
IOG: Inferior Occipital Gyrus	SPG: Superior Parietal Gyrus
ITG: Inferior Temporal Gyrus	STG: Superior Temporal Gyrus
LG: Lingual Gyrus

## Sheet: Supplemental Table 2
Supplemental Table 2 Demographics of the cases used for the histological examination
Diagnosis	Age	Sex	Braak stage (NF changes/amyloid deposits)	Alpha-synuclein	pTDP-43
PSP-1	75	male	II/A	±*	-
PSP-2	72	male	II/0	-	-
PSP-3	72	male	II/C	-	-
AD-1	68	female	VI/C	-	-
AD-2	89	male	V/C	-	-
AD-3	79	male	V/C	-	-
Control-1 (Myasthenia gravis)	86	male	I/A	-	-
Control-2 (Inclusion body myositis)	71	male	I/A	-	-
Control-3 (Lung cancer)	69	male	I/0	-	-
* Incidental +, globus pallidus -, amygdala -
Abbreviations: AD; Alzheimer's Disease, NF; Neurofibrillary, PSP; Progressive Supranuclear Palsy, pTDP-43; Phosphorylated TAR DNA-binding Protein of 43kDa

## Sheet: Supplemental Table 3
Supplemental Table 4 Demographics with a breakdown of the AD continuum
	HC	PSP-RS	AD continuum		PSP-non-RS	P values
			AD	MCI
Number (race: all asian)	50	46	25	12	11
Age	64.0 ± 11.5	71.4 ± 7.5**	71.8 ± 10.7*	63.5 ± 9.6	71.7 ± 6.2	0.001
male N [%]	29 [58]	28 [61]	12 [48]	3 [25]	6 [55]	0.23
Amiloid-β positive	0	0	25	12	0
Disease duration (year)		3.4 ± 2.5	3.2 ± 2.4	1.7 ± 0.9a	3.3 ± 2.0	0.04
UPDRS III	1.4 ± 2.4 (n = 40)	34.2 ± 14.5 **** (n = 43)	1.8 ± 2.6b, c (n = 19)	3.0 ± 6.8b, d (n = 10)	21.5 ± 9.0***	<0.0001
PSP rating scale	1.8 ± 2.0 (n = 20)	40.0 ± 17.4****	5.5 ± 0.7† (n = 2)	4.3 ± 1.0a (n = 4)	20.6 ± 9.2*	<0.0001
MMSE	29.3 ± 0.9	23.8 ± 6.5****, # (n = 43)	20.5 ± 3.6**** (n = 24)	23.9 ± 1.8****	26.4 ± 3.2#	<0.0001
MoCA	27.4 ± 2.1 (n = 15)	22.6 ± 3.9 (n = 5)	12.0 ± 5.0** (n = 3)	17.5 ± 2.8* (n = 4)	26† (n = 1)	0.0003
FAB	16.4 ± 1.3 (n = 48)	11.6 ± 3.8**** (n = 40)	11.6 ± 3.3**** (n = 20)	14.1 ± 3.2	12.6 ± 3.2**	<0.0001
GDS	1.6 ± 1.2 (n = 32)	6.4 ± 4.1**** (n = 39)	4.1 ± 2.6** (n = 22)	4.6 ± 3.1**	5.5 ± 2.0***	<0.0001
Apathy	9.5 ± 5.4 (n = 38)	17.9 ± 8.9**** (n = 38)	13.7 ± 7.9 (n = 23)	16.7 ± 6.3*	17.6 ± 6.7*	<0.0001
CDR	N.E.	0.7 ± 0.7## (n = 14)	1.1 ± 0.5 (n = 24)	0.6 ± 0.2# (n = 12)	0.5 ± 0.3## (n = 9)	0.0001
CDR-SoB	N.E.	4.7 ± 4.6 (n = 14)	5.1 ± 2.9 (n = 24)	2.2 ± 1.4# (n = 12)	1.8 ± 1.4## (n = 9)	0.001
**** < 0.0001, *** <0.001, ** <0.01, * <0.05 versus HC post hoc Dunn's test
## <0.01, # <0.05 versus AD post hoc Dunn's test
a < 0.05 versus PSP-RS post hoc Dunn's test
b < 0.0001 versus PSP-RS post hoc Dunn's test
c < 0.01 versus PSP-non-RS post hoc Dunn's test
d < 0.05 versus PSP-non-RS post hoc Dunn's test
† statistics not examined
Abbreviations: AD; Alzheimer's Disease, CDR; Clinical Dementia Rating scale, CDR-SoB; CDR Sum of Boxes, FAB; Frontal Assessment Battery, GDS; Geriatric Depression Scale, HC; Healthy Control, MCI; Mild Cognitive Impairment, MMSE; Mini-Mental State Examination, MoCA; Montreal Cognitive Assessment, N.E.; Not Examined, PSP-non-RS; Progressive Supranuclear Palsy–non–Richardson Syndrome, PSP-RS; Progre…
